# Supplementary material for: Antiglycative Properties of Anti-Dementia Drugs—In Vitro, In Silico Studies and a Systematic Literature Review
Source: Antioxidants (Basel). 2025 Dec 16;14(12):1509. doi: 10.3390/antiox14121509 (PMC12729660; doi:10.3390/antiox14121509)
Supplement: Supplementary file 1 [file antioxidants-14-01509-s001.zip]

Archive with 1 entries (1 files):
- antioxidants-4001393-supplementary.pdf
